# Supplementary material for: Biomass Allocation in Gentianella turkestanorum is Driven by Environmental Factors and Functional Traits
Source: Plants (Basel). 2024 Dec 11;13(24):3463. doi: 10.3390/plants13243463 (PMC11678248; doi:10.3390/plants13243463)
Supplement: Supplementary file 1 [file plants-13-03463-s001.zip]

Archive with 1 entries (1 files):
- plants-3281175-supplementary.xlsx
