# Supplementary material for: Biomass Allocation in Gentianella turkestanorum is Driven by Environmental Factors and Functional Traits
Source: Plants (Basel). 2024 Dec 11;13(24):3463. doi: 10.3390/plants13243463 (PMC11678248; doi:10.3390/plants13243463)
Supplement: Supplementary file 1 [file plants-13-03463-s001.zip › plants-3281175-supplementary.xlsx]

## Sheet: Sheet1
Table S1. Distribution characteristics of root, stem, leaf, flower, total biomass and BGB/AGB at elevation
Elevation	RB	SB	LB	FB	TB	BGB/AGB
(m)	(g·m-2)	(g·m-2)	(g·m-2)	(g·m-2)	(g·m-2)
2405.4	1.42±0.019b	5.92±0.143b	3.74±0.109b	19.22±1.511b	30.31±1.581b	0.051±0.003d
2534.2	1.74±0.016a	8.79±0.127a	4.00±0.134a	24.08±1.580a	38.62±1.723a	0.048±0.002d
2635.4	1.18±0.013c	3.88±0.141c	2.13±0.142c	12.75±1.233c	19.92±1.402c	0.066±0.005c
2688.4	0.29±0.009g	1.44±0.078f	0.57±0.056f	2.13±0.143d	4.42±0.201e	0.071±0.004c
2805.8	0.46±0.010e	1.77±0.088e	1.07±0.090e	2.74±0.145d	6.04±0.292e	0.085±0.006ab
2906.3	0.78±0.020d	3.34±0.133d	1.77±0.076d	3.58±0.177d	9.48±0.281d	0.091±0.005a
3000.6	0.38±0.019f	1.27±0.078f	0.59±0.060f	3.08±0.126d	5.33±0.225e	0.079±0.006b
Total	0.89±0.175C	3.77±0.864B	1.98±0.449C	9.65±2.962A
Notes: Different lowercase letters indicate significant differences in different elevations, and different uppercase letters indicate significant differences in different organs.
Table S2. Elevation distribution of functional Traits of G. turkestanorum
Elevation	H	CD	RL	RD	SL	SD	CHL	LDMC	LT	LA	SLA	NOF	COF
(m)	(cm)	(cm)	(cm)	(mm)	(cm)	(mm)	(SPAD)	(%)	(mm)	(cm2)	(cm2·g-1)	(m-2)	(cm)
2405.4	15.90±1.43b	7.00±1.51b	3.56±0.74b	1.11±0.06b	11.47±0.48b	0.91±0.07bc	29.97±1.55bc	23.69±0.05b	0.053±0.0019c	1.29±0.22b	379.68±149.46c	1473.11±523.45a	1.52±0.08a
2534.2	19.00±0.68a	12.52±2.39a	4.50±0.54a	1.72±0.06a	17.11±0.96a	1.03±0.14b	33.34±0.76b	24.56±0.02a	0.063±0.0088c	1.28±0.24b	444.98±123.03bc	1440.67±384.51a	1.29±0.12ab
2635.4	9.33±1.59c	4.41±0.25c	4.09±0.50ab	0.91±0.13bc	8.39±1.18c	0.69±0.10c	33.63±3.74b	23.61±0.10b	0.029±0.0073d	0.97±0.24c	567.10±160.08b	970.33±252.33ab	1.13±0.07b
2688.4	13.10±1.05bc	3.49±0.35c	2.07±0.38c	0.77±0.15c	9.43±0.65c	0.83±0.07bc	27.62±2.61c	23.45±0.05b	0.054±0.0095c	0.96±0.21c	476.54±91.91bc	741.67±181.93ab	1.57±0.10a
2805.8	15.43±2.35b	6.42±1.37b	3.96±0.43ab	0.97±0.13bc	12.62±1.70b	1.02±0.11b	36.00±0.99a	24.28±0.05a	0.104±0.0089a	1.25±0.19b	376.36±60.71c	330.22±99.51b	1.59±0.17a
2906.3	16.57±3.72ab	6.27±0.78b	2.88±0.31bc	1.16±0.07b	14.3±3.00ab	1.27±0.25a	36.56±1.91a	23.55±0.07b	0.083±0.0195b	1.79±0.2a	355.83±22.25c	462.11±152.37b	1.48±0.10a
3000.6	14.10±0.10bc	4.24±0.41c	2.92±0.18bc	0.91±0.07bc	11.89±0.67b	0.81±0.07bc	36.99±2.28a	22.08±0.01c	0.078±0.0174b	1.22±0.04b	633.92±151.49a	490.67±168.86b	1.31±0.05ab
Table S3. Significance test of factors affecting the biomass of G. turkestanorum
Elevation-Soil factors				Functional traits
Impact factors	Axis I score	Axis II score	R2	Impact factors	Axis I score	Axis II score	R2
SW	0.828	-0.354	0.625***	NOF	-0.752	-0.25	0.335***
Elevation	0.789	-0.261	0.587***	RD	-0.807	0.313	0.313**
pH	-0.573	-0.56	0.213*	CD	-0.724	0.395	0.256**
AP	0.479	0.198	0.152*	RL	-0.605	0.019	0.232**
TN	0.382	0.131	0.148*	LDMC	-0.612	0.368	0.127*
AN	0.338	0.085	0.144*	LT	0.366	0.453	0.056
TP	0.409	0.011	0.094	SL	-0.406	0.537	0.051
TC	0.255	0.799	0.085	H	-0.348	0.455	0.044
NN	0.143	0.107	0.035	COF	0.319	0.448	0.011
AK	0.181	0.288	0.002	CHL	0.143	0.334	0.005
TK	0.146	0.319	0.001	SLA	0.141	-0.374	0.003
				LA	-0.071	0.73	0.003
				SD	-0.068	0.797	0.002
